# Supplementary material for: Long non-coding RNA ANRIL promotes homologous recombination-mediated DNA repair by maintaining ATR protein stability to enhance cancer resistance
Source: Mol Cancer. 2021 Jul 5;20:94. doi: 10.1186/s12943-021-01382-y (PMC8256557; doi:10.1186/s12943-021-01382-y)
Supplement: Supplementary file 10 — Additional file 10. [file 12943_2021_1382_MOESM10_ESM.xls]

## Sheet: Table S1
Table S1. Sequence information used in this study
siRNA/shRNA/probe name	sequence
Negative control sense	5' TTCTCCGAACGTGTCACGTdTdT 3'
Negative control antisense	5' ACGTGACACGTTCGGAGAAdTdT3'
lncRNA-ANRIL shRNA-4 sense	5' GATCCGCAATTCCAGTGCAAGTATCTTCCTGTCAGAATACTTGCACTGGAATTGCTTTTTG 3'
lncRNA-ANRIL shRNA-4 antisense	5' AATTCAAAAAGCAATTCCAGTGCAAGTATTCTGACAGGAAGATACTTGCACTGGAATTGCG 3'

## Sheet: Table S2
Table S2. Sequences of primers used for qRT-PCR in this study
Name	Sequence
lncRNA-ANRIL Forward	5' CAACATCCACCACTGGATCTTAACA 3'
lncRNA-ANRIL Reverse	5' AGCTTCGTATCCCCAATGAGATACA 3'
*ATR forward	5'TGCAGTAATGTCAATGGTTGG 3'
ATR Reverse	5'CTGGAACTTCAAAGGTTTCTCC 3'
GAPDH Forward	5'ATGGTGAAGGTCGGTGTGAA 3'
GAPDH Reverse	5'TCCTGGAAGATGGTGATGGG 3'
*ATR primers was described in Wang J , He J , Su F , et al. Repression of ATR pathway by miR-185 enhances radiation-induced apoptosis and proliferation inhibition[J]. Cell Death & Disease, 2013, 4(6):e699.

## Sheet: Table S3
Table S3. Primary antibodies used in this study
Antibody	Application	Company	Catalog numbers
ATR	1:1000 for WB, 1:500 for IF, 1:100 for IHC, 1:1000 for IP and RIP	Abcam	ab2905
p-ATR	1:1000 for WB	Cell Signaling Technology	CST2853s
ATM	1:1000 for WB	Cell Signaling Technology	CST92356
p-ATM	1:1000 for WB	Cell Signaling Technology	CST5883s
p-RPA2 S33	1:1000 for WB	Abcam	ab109394
RPA2	1:1000 for WB,1:500 for IF, 1:500 for RIP	Abcam	ab2175
p-p53	1:1000 for WB	Abcam	ab1431
p-p21	1:1000 for WB	Abcam	ab47300
Rad51	1:1000 for WB, 1:500 for RIP	Abcam	ab109107
p-Chk1	1:1000 for WB	Abcam	ab47318
Chk1	1:1000 for WB	Abcam	ab40866
p-Kap1	1:1000 for WB	Abcam	ab70369
Kap1	1:1000 for WB	Abcam	ab10483
p-Chk2	1:1000 for WB	Abcam	ab278548
Chk2	1:5000 for WB	Abcam	ab115149
Ub	1:1000 for WB	Proteintech.	10615-1-AP
Ki67	1:200 for IF	Cell Signaling Technology	CST2586
MSI2	1:1000 for WB	Abcam	ab76148
Tubulin	1:1000 for WB, 1:50 for IHC	Proteintech.	66240-1-Ig
GAPDH (#4691)	1:1000 for WB	Cell Signaling Technology	CST2118
